# Supplementary material for: Functional analysis of the glutathione S‐transferases from Thinopyrum and its derivatives on wheat Fusarium head blight resistance
Source: Plant Biotechnol J. 2023 Feb 10;21(6):1091–3. doi: 10.1111/pbi.14021 (PMC10214746; doi:10.1111/pbi.14021)
Supplement: Supplementary file 3 — Table S1 The sequences and function annotation of twenty‐five specific transcripts in line Zhongke 1878. Table S2 Primers used in this study. [file PBI-21-1091-s003.xlsx]

## Sheet: Table S1
Table S1. The sequences and function annotation of twenty-five specific transcripts in line Zhongke 1878.
T255	CC-NBS-LRR protein
GCTAGCCGCGAAGTGTGAGGATATTTTTTCCTGTCGGGACCTTTTCGTAAAATGCTCGCACGGCTCCTGTTCGGTAGACACACACACGAAAAAAAACAACTCGGAGCAGAGGCGACTCCTCCCCAGCCCCGGCCGCCGGCCGCCGGCCACCCCCGCCATCCATCCCCGCCGCCGCTCATACTCACTTCATAGGTGTAATGCCAGCAGGCGTTTAGTGCATATGAAAAAGTAGTCTACTCACTACAACTCTTCATAATGCCAGCAGGCTAGCCAGATCCAATCTTCAAATCCAAATGGATCCGGCAACGGGGGCAATCGACAGCCTGCTCCCCAAGCTGGAGGAGCTGCGGCGCAGCGGCAAGCTGAGGAAGAGCGCGAGGAAAAAGGTTATTTTCCTGC…
T1375	CC-NBS-LRR protein
GGAAGAGCTTCTCTGCCAACTGTGGTGGTCTCTACCGTCTCGCGCGCACATACAGGCTTGACTTGGAGTAATTAGAAATGGCGGAGTTCGCCCTTGGCTTGACCAAGACGGCGGTGGAGGGGACGGTGAGCAGGGTAAAATCGGCGATCGATGAGGAGAAGAAGTTCAAAGTTCGGGTGCAGAATGACCTGGTGTTCATCACCGGCGAGTTTGAGATGATGCAATCATTTCTCAACGTCGCCAACAACGAACGCGCCAAGAATGAAGTGGTGCGCACATGGGTGAGGCAGATCCGCGAGCTCGCCTTCGACGTGGAGGACTGCGTCGAGCTTGTCGTCGGCCTCGACATCAAGTCCAGCTGGTCCTGGTTGTGGCGTGTGCTGCCAGGCTGCGTGGCAC…
T2475	unknown
GTGGATGCAGAGAAAGATTAGACTGGCGGCTGGCTCTTTTCTCCTTCCCCCTTTCTCCTTCCCTGGCTCCCCTTCTCCTCCCGATCCCCTTCTTGCTTGTTCTGTATCTAGCTACAAATTGCAAACAATCCTGTATCTGTACCAGTTTGAGTGATTAGTGAAGGAGGTTCCTAACAATTGGTATTCAGAGCCTGGACCAACCACCTCCCTTCCTCCATGGAGGAACAGATCGCGAAGCTCCGTGAGGCGATGAAGGAATCGGAGGAGCGGATGGCGACCAGACTCGACCGCATCCTCGCGGGGCTCAAGGATGAACTGAAAAGAGAGTTGGTATGGGCAAAGCCTGGGAGCGCCGAGCCTTCCTCACCGGAGGCAACAACCGACGGTCTCGCACCTGCG…
T2921	NB-ARC domain
GATCGCGGCTGTTCTTCTGCAATTTTCCGCCCCACTTTCATCATCTCTGTTCGGAGGTGGACACCAGGTCCAGTCTCGCCGACGCGGACTCGCCAGAGTTCTTTGTGCAGGAGGCGGAGAAGAATCACCAGGTGGGGCTCCAGGCTCGCCCTCAGCGAGAACGCACTTCCATCCTGAGGTTACCCGGTGCACTACCAGGATTCATGTACTGATGTACATATAGATCCCCCAAGCTTGCAATGGCGGATCCAGTTACCATTGGTGCTGCCGTAGGATGGGGCGTATCCGCAGTAGGCTGGCTCGCCTCGCCCATCATTTCAAGGGTCCTCAACAAAGGTTTCGCCCTTCTCGACTTTGACGCAACTGAGAAGCTAAAGATACTCGATATACAAATTTTAC…
T4619	unknown
GGGACGAAGAACTGGAACCTGACCGGCCGCCGCCGCTGGGCGTGCACTCTCCTCCCACCCCCTGGCTCTCGATTCCCCGATCCCCTTCTTGCTGCTACTATCTACTACCTGTATCCCTGGATCTTGTACAATGCGTGAGATATTCCAGTGCTAGTATCCAAGTTCATATCATTTGGTATTTAGAGCCAGGTTTTTCCCCACCGCGCCGCCTCCTCAAGCAAATCATGGCGGAGCTCGTCCTGCAGCAGCAGATGTTCGAGGCGGCGAAGGAGCGCAGCTGCATCGCCAAGGCTTTGCTCTCTATCCAACAATCGCTCGACAAGATGGTGCCGGCCGTATCAAAGATGGAGCCCGTGCTGGCCAAATTGGAGCCGGTGGTGAGCGAGCTATCGTCCTGGC…
T6683	unknown
GGGACCTAGAACAGATCTGGCTCGCCTCTCATCCCCTGCCATGTCCGTCCTCCACGATCCTTCTTCATCTGCCGGCGCCCGGCCGGGGCTTCCTTCTCGCCTCGACGCTCCGTCTCTTCTCCAGGCGCGCCTTCCCGGCCGTGGACGCACGCTTCCTTCCATAGTTAACCATGGCGCGCGCCGGTCGTCGGCCGGCCAAGAATTTACATGATACAGGCAGGTCGGTCGCTCTCGTCTCCATGGTGCCCGGCCGGAGCTCGCGGCGGTCCCTCTCGTCGTCGGCCGAGGGCGACTCTGGCTGACTGCCAGAAGTGCGTGGCTGGCATGGTTTTTATCATCCAGCGCTGTCTAGATCTGTGAACTTGCATGGGATTTTCCTCGCTATGCAGAGTTCACGCA…
T6981	CC-NBS-LRR protein
GATGTGGGTGGTGTAAGAAACAAGCATGTCCCGTTAAAAAAAAAAGCATGCCAAGGAGCACCATTTCTCACTCGCTCACCCTCACACGCTCTTTCTCTCTCTGGATCTGCCGCCTGCATAACGCCACAGTCGCCGGCCGAGCACACCGCCGGCGGTTGCGCTGGGCCGCATCGACACCGTCCAAGGAGATTATGGAGCTGCCATACCGCTAACACCCCGCGTCGCCACCGTCCAAGGCGTGCACGCGTCGTCAAGCGAGCCGAGTCGGAGAAGCACCGTTGAGGAAGCTGGGCCGTGGAAGCACCGCCGGGTGCCGGCCGTGCCGTGGCTGAAGCCGCCGGGCAACGGTGAACTGCTCCCATCGACCTCAGTCTGCACAATCCCACAGTCCGAGCCAGA…
T7667	CC-NBS-LRR protein
GACAGCGAAGGAATCGTCCCCTCCACTCAAACTACCTCAAAAATCCCCTCATCCCTACCACCTAGACCACCCGTAGGTGGCTGCCCTAACACACCACGCTCCTCCACGATCGCCTTGCCGGCACCTCGCTCTGCTCAAGCTAGCGGTAAAGCTCGCAAGTCGCAACGAACCATGGCGCTTGTGTAGTGGTTTCTTCAAGCTCAGTCATCTGCAAGCGGAGCAAGAGGGAGATGGTGTGCGTGGGCGTTGGAACAGGGGCGTTGGGCTCAGTCATCTGCAAGCTCACCACCTTGCTCGGCGACGAGTACACGATGCTCAAGAGGGTGCGCAAGGACATCGCGTTCCTAGAGCGCGAGCTGCGCAGGATGCAGATCCTGGTGAACACGCTTGCGGACATGG…
T8538	unknown
ACATGAGCGACCTGGAGTGAGAGCTCTAGCGACGGGCAAAAATGGCGGCCTCCTCCTCACTCATCGCCGTCGTCCCGGCGCCGTTCCTCCTCTTCTTCCCGGCGTTCGCGCCCGCACCACTGGCAGCAGCAGCGACCTCCTCCAAGCTTCCCAGCCAGCCTCCTCCTTTCCCTGCCGGACTCGCTCCTATGCAGCAGCACCGGGCGGCAAGCTCGAGCGGCCGGTACACCACCGCCGCCACGGCCTCCGCGAAGCTGTTCACGGCGCACTACTTCCCGCAGGAGCTGGACCACTTCACCTTCACGCCCAACTCCTCCCGCGTCTTCTCCCAGAAGTACCTCCTCAACGACACCTTCTGGCGGCGGAAACCCACCGCCGGGTCGCTGTTCGTGTACACCG…
T9007	CC-NBS-LRR protein
GATAGTCCTTCGGCAGATCTGGGCATTAGTTCCACCACACCGCAGAAAGGGGATCCATCACCACCGCCACCGCCGCCGCCGCCGCCCCCACCGTGAGCCATTAGATCCGCCGCCGCCGCCACCCCCACCGTGATCCGCCGACGCCACCACCACAGGGCACAACACAGAATTAGCCGAGCAAGAGAGAGAGAGAGAGCAAGCGCCATGGAGCTCGCGACGGGGGCCATGGGAACCCTGCTCCCCAAGCTGGGCGAGCTCCTCAAGGAGGATTACAAGCTGCAGAAATCCGTGAGGAAGGACATCTGGTTTTTACAACAAGAGATGAAGAGCATGGAAGCTGCTCTCTGCCAGATGTCGGATCTGCCGCCTGAGCAGCTCGACTTGTCAGCCAGGAACTGG…
T10410	unknown
GGTTTCTGAAAATAAAAAAAGAACGAGAGAGAGAGAAGGGACCGAGCGTCCCTCTCTATTTCTCCCGCAGCCGCCGGCGACCCACCTCTGAAGCTTGCCGCCGGCCGGCGCCTCTGCTCCTCCCCTCCGCTACCTCAGCCAACGCCTAGATCCGCCCCCATCGAGCACCACAGCCAGCCCTATCTGCCTCCCGCGAGCCCTCTCTCCCCAAGAGACCCCTCTCTGCAGCCACAAACGGCGGTCGATTCCGGCGATGTCCGGTGGCCATGGCCGGCGCGCAGCACATCCCCGAGCTCGCATCCCTCCGCTGCGTCGTCTCCTCCGGCCAGATTCGTAGCTCCCGGCCTCCATCGCTCGTGCCCAACCCCTCCTCGTGGCTAGGGTTTCGGGCATGGCGTC…
T11006	CC-NB-ARC domain
GCAGTGCCGCAGTAACACACCACGCTCGCTCCTCCATTATTGCCTCACCAGCCACCAGCGCCTCGCTCTCCTCGCCACCATTACTCTGCTTCTACATCGAGCACCACGGACCAACCATGGCGCCCGTGTAGCAGCTTCCTCTTCTTCTCAAGGGGGGAAAGGCGGGGATGGTGGGCGTGGGCGTCGGGACGGGAGCCCTGGGCTCTGTCATCGGCAAGCTCGGCACATTGCTGGGCGACGAGTACAAGATGCTCAAGCGCGTGCGCAAGGACATCGCCTTCCTCGAGCGGGAGCTCCGCCGGATGCAGATCCTGGTCAACGTGCTGGCGGACATGGAGGGGCTCGACGAGCTGGCCAAGGACTGGAAGGGTAGCATGCGCGACCTCAGCTACGACATGG…
T14242	Retrotransponson protein
GGGCATCCGCTTGGGTTGATCCTGAGTGTTAGCTAGTCTGTAGTTTGGGCTAACAGTTAGCATCAAAGCCCCAGATTATGCCGACGCATATGCCAAAATAAGGGGTCGCCGACGACTGTTCCAAGACCGCCGAGCAGACCTCGGCTGAGGAGGCACGTGCGGCGGACGCGCTTGCACTGCAAGGCGGGCCGGGAGGCGAGCTGGGTGCACCATGCTCCGTGCGAGACGTGGGCATGTCCAGTACCTCTTTCCCTCTCCTCACGCGGACCAACTAACCTAGTTGGTCACTCCTGATGAAAGTCATCATGGAGGCACTGCATATGTGGAAAGCCGTGGAAACCGGCAATGTCGAGTACGAGGAGGACCAGCTGGCGATGGAGGCAATCCTGCGCTCCGTCC…
T15795	Lectin receptor kinase
GGCCGTTACGTGCCATGGCTCCACCTCCACGGCGCCGCCTCCTCCTCCTCCTCCTCGCCGCAGCTTTTTGGTTCGGCATGGTAGTTTGCCAGGTGTACGTGCCGTTGGGACCTTCCTGCTCGACCTCGGACAACTACACTAACGGCAGCCCGTACCAGACGAACCTCGTCGCCGTCCTGGCCGGCCTCCCGCCGGGCGCCGTCAGCAACCGGGGCTTCAACACCAGCACGGCCGGTAAGGCGCCCGACACGGTCTTCGGCCTCATCATGTGCTACGCCGACCGGAACTGGACCGAGTGCCAGAACTGCCTCAGAGCGGCAGCCGCCGGGATCGTGCAGACGTGCCCTTTCAGCCGCCAGGCGAGCGCCTGCTACGACGCGTGCGTCCTGCGATACTCCA…
T19432	DNA repair exonuclease SbcCD
GGAGCTCAGTTGGATGCTCTGCTTCCCTTCCATGCGTGCCAAGGTCTGGAGATCTGCCTTCCTCCTCTTTTCTGCCTTTCCCAAAGAAATGACGCCATTCTCCTCCGCCTTGCTGCAGCCATCTTCTTCTGGCGCTTGATCTGTGGTGACTCCAAGACCTCATAGATCTTCGTCGTCAACGCCTCATCTTGGTCGTAAACTTTGGTCCAGAAGGAGGCAGTTGGGATGGCTCGGGAAGAACCTGACACCCGCTGGAACGAAGTAGGGTCTATCAACTGCTACGCCCTGTTCATGGCCTACCTGTTGATGGCTGTTAGGGGGCTGGGCTACCTCGTCATTACCTGGTCCACCGTCGTTCTCCTAGGCGGCTTCGTCTCCGATATGGGGAAGAAGGACTTT…
T19609	unknown
GGAGCCGTTCCATTCCGCCGATAGGGTTGGGGGCCGCCGGTCCGCTGCCGCCGCCGGCCGACGAGCTCCCCTTCCTCCTCCGCCCTCCCGCCCCTCAAGCCACCGGATTCGAGTTACCTCCACCGCCCCGAGGCTCGACTCGTCGCCGCCGCCGTCGGGTTCGCAGGATGTGTCCCCCCTGACCCAGCGCGTCACTCGCCGCTCCTCCCCGTCAACCACCGCCTGAGTAAGGCGCCGCCCCACTTCTCCATCGCCGTGTACCCCCCTGCTCGCCCCTCTTCCCCAACCTCGACCAGTAGCCGCACCGTCGCCTGTTTCCTGCGCCGCCGCCCGGAGTCGTACCTGCAGCCGCCTCCCCGTTCCCCAGACAGTGCCACACAGACCTAGCAGCTAGCTACC…
T20934	Retrotransponson protein
GGACGATAGAAGATAGCTTCAATCAACCCTTTTCTCTTCATTCATCATCCTGCGATAAGAAATCCACCCATATCAACCCATCGTCATCACCATGGCCACCTCCACCTCCACCTCCACCCCAATCATCTTCTACGACATAGCCCAGCGGCCCCCCGTCACAGAAACATGCTGCGCCGTCAACCCTTGGAAATCCAGACTGGCCCTCAACTTCAAGGCCCCGTCGTGCTCGCTCTTGATCCAGGTTTTCCGTTATTCAAGGAATAAATAGAGAATCAGAAAACGCTGCAAGTTGTTGCACGCAGCACAAACCATTGTGTCTCCCTCTTTTCTTCAGTTCATCCACTGTATCTTGCGAGAAACTGAGAGTTTGCAACGACAGTTGGCATCAGAGCTAGATTC…
T26102	GST protein
GACGATAGAAGATAGCTTCAATCAACCCTTTTCTCTTGATTCATCATCCTGCGATAAGAAATCCACCCATATCAACCCATCGTCATCACCATGGCCACCTCCACCTCCACCTCCACCCCAATCATCTTCTACGACATAGCCCAGCGGCCCCCCGTCGCAGAAACATGCTGCGCCGTCAACCCTTGGAAATCCAGACTGGCCCTCAACTTCAAGGCCGTCCCCTACACAACCACCTGGGTCAAGATGCCAGACATCAGCAGCGTCCGCGCCAGCCTCAACGTGCCAGCGTGTCGCAAGTTCGCCGACGGCTCCGACTTCAACACCCTGCCCATCATCCACGACCCCGCGACCGACTCCCTCATCGGCGACTCCTTGGACATCGCCGCCTACCTGCAGCGC…
T26788	Dirigent-Jacalin protein
GACAAGACACAAATTCAGTACTCCTACTTAGCACTGTTCTCGATCCCACTTAGACATGGCCAATCCCCCCAATTTCCATGCTGCCTCATTCGATGGGGCCGTGGAGAACACTGAGTTTAACTACTGTAGCTTGTATTTACACCACATTTTTTCTGGACCAAACCCAATCCAAGCAAGCATTGTAAGTAAAGATTCTACCACTGGGCGGGGGCACATTTTTTCTGGACCAAACCCAATCCAGGCAAGCATTGTAAGTAAAGATTCTACCACTGGGCGGGGGCACATTTTTTCTGGACCAAACCCAATCCAAGCAAGCATTGTAAGTAAAGATTCTACCATTGGGCGGGGGCACATTTTTTCTGGTCCAAACCCAATCCAAGCAAGCATTGTAAGTAAAGA…
T28749	Nucleosome assembly protein
GACAGCAGTGGTTGCGCAGCCAGTCAAGTCAAGCCTTCCCCGGAAACCCAAGGCTAAAACCCTAGAGCTCGCGGAGGGTTTTATCGAGATGGCGACGGCGGAGCAGAAGGGGAAGAGGCCGAGGATGGAGGCGGAGGAGGGCAACAGCATCGACGACGCCCTACTGCTCTCCATCGAGAAGCTCCAGGAGATCCAGGACGAGATCGAGAGGGTTAATGAGGAAGCCAGTGATAAAGTCTTGGAGGTGGAACAGAAGTACAATGAAGTTCGCAGGCCAGTTTATACTCGACGGAATGAAATTATCAAGGAAATTCCGGACTTCTGGTTGACTGCGTTTCTAAGCCATCCTATGCTTGGTGAACTTCTGACTGAAGATGATCAAAAGATATTCAAACACTT…
T30581	unknown
GGTACTGCTCCATTGTTGATCCATCTAGACTTTTCGGACTGCCCCTAGTGGCGTACTCTCCCTTGCTCCCCTCCAGATCTCTCCCTCCCCGGCCTCTCTCCTCCCCGCCACCGGCGGCCACGGTGGCCGATGGTGAGTGGGAGAGAGGTCCGGTTCTTTCCTTTTGCTAGCAGGTTTCTCTCCCAGGCAAATAAAGAGTCGACCGGATCCGGAGCTCCTCCTAATCTCTTCTTCTCTTCTCTCCTACGGGGCCATGTTGATGGCGAAGTGGCGGAGGAAAGGAAAGACTGGGTGATGAGCTCTTATGCCGGCGGCCGTCTGCCTTATCCATGCCGAAGCCCTGGTTCGACCGGCGTCGCTCCCTGTTCCCCTCCCCGTTTCCTTTTCTGGTTCAAGTCC…
T32029	unknown
TGGTTCCAGATCCAGCGGGAGAGAGAGACAGAGAAATCCCCAATCCACCAAACCCTAGCCCACCAGGAGAGATCCTGCGATGGCCGTCGAGGAGATGCAGTTTGCCATGCCGATGGCCCCGGGCTACGAGGATTTTCCCTTCACCACGTTCCAGGCCGAGAAGGAGCAGGCGGAGGCGTTCGTCAGGGCCAGGGCGGAGCCGGAGGCGGCGATCCTCAAGGCCAAGGCGGAGCCGGAGGCGGTGATCCTCAAGGCCAAGGCCAAGGCCAAGGCGGAGAAGGGGGCGGCGATCCTCAAGGCCAAGTCCAAGGCGGTGAAGGGGGCGGCGATCCTCAAGGCCAAGTCCAAGGCGGACAAGGGGGCGGCGATCCTCAAGGCCAAGGCGGAGGCGGCGAAGGA…
T32111	unknown
GACGACGGTTTCTTCCGGATCCCGGCCCTTCGAGAGAGCTCTAGTTTGAGAGTCGCAGGTGTCTTCCGGATCCGGCCCGATCCCCAACCTCTTCCGGCGGCGTTGCCGGCTGGAATAGGGGCGGGAGAGGAGCGCGGAGCTTTGTATATAGCAGGTTTAGGTCTTCGTTGTGTCTTGCCTCCGTGGCGTATGGCGTTATGCCGAGCTTGAGCTCTCCATCGGCGTCTTCGAGCAGCGTCCGGTGGTCGCCATCCACTCCACAAGTTAGCTATCCATGGAAGATGGCTGCAGCTGGTGGTGGATTCGGCTTATGCTCTTCTAATAAGCTCGAGGGGCGGCTGATTCATGAGAAGTTGGTAGCGATCTCTCCCCTCTTTCTCTGCTGTCGTGGTGGTAGAA…
T32749	Freezing-induced protein
GGAATGGTCCGGAAACCAACTCTTTCTCCCCTCTCCCCTCTTCCTTCCTTCTCTCTTTCTCTTCTCCTAGAGAGTCTTCCAGCCACGCCCGGCTCCTCTCCTTCTCCGGCGGCACTGCCGCTCGGAAAGGGAGTGGGAGGGGAGGCCGTGGCTTTCCTGTAGATATTAGTAGCACTAGTTGACTTGCCATGATGGCGCATGCGAGCAGCGGCCGGATCTCGACGGCGTGGTTCCTCCTGGCCGCGGTGCTCCATTGGTGGGAGCCAAAAGCGGTTGGAGGAGCCTCTTATGTCACTCCCCCAAATAAGCTTGTAGGATCCCTGGTGATGGTGCTCGTTTTGCTCTTTCCCTGGTTCCTTCCTAGCTATCGTGGTGGTGGAGAGGAAGGATCAGGAAGAG…
T33754	unknown
GGGAGGCTCTTTCTTTCTCCTCTCTTCTATCCCTCTCTACTGTAGCTGCGTGCGAGGTTCGGCCTGGTGCCGTAGTTCGGCCCCCCTTCTCCTCACCTCTCCACCGGCGCAGCCGGCCGGAGTTGGGAGGGGAGGGGGTGTGTCCGTTTATTTTCTTGTTTTGGTGTGTTGTTTGTTGCTTTTCAGGAATAAGCCGGATCTTTTGCCTCTTCTTCCTGCGAGCTGTGAAGCGGCCATGGTGGTCGAAGCACGGGTTGCAGGTGCGGGCTGATGGAACAGATCTGAGAGCTCCCACGTCCCTGAGCTGCTGGCAGGACCTTGCCTTCTTCGTGTCGGAAGCCATCGAGGTGATGGGGTCAGCCTAGGGAGAAGGCCGAGATCTTTGATGGGGCGCTTCGA…

## Sheet: Table S2
Table S2. Primers used in this study.
Primer name	Sequence(5'-3')	Corresponding transcripts or application
TEP31-F	TGAAGTCAAAGCAAGCCCCA	T255
TEP31-R	GCGACCTTCGTCTATTGCCT
TEP63-F	GTCCCGTACGTCAACACCAT	T1375
TEP63-R	GCAACTCTGTAAGGGCGTCT
TEP96-F	ACGATGCCAAGGTACACCAG	T2475
TEP96-R	CGCTGCTTCCTTGTGGTTTC
TEP113-F	GAGGGTCTTTGCCCATCGAA	T2921
TEP113-R	AGACCTGACAGCGACGAAAG
TEP198-F	CCTCAAGCAAATCATGGCGG	T4619
TEP198-R	CACCTGTTGTGCGAGTTTGG
TEP277-F	TGGTGGTCACTTGCAGTCTC	T6683
TEP277-R	CCAAAATGCGGTTGATGGCA
TEP286-F	CAGCTAACGGCAGCAGAGTA	T6981
TEP286-R	GTGTGTGCCTTGGGGTATGT
TEP296-F	TAGCGGTAAAGCTCGCAAGT	T7667
TEP296-R	ATTTGGGGCCCGATGGTATG
TEP323-F	GGCGGCAGTAAGTCCATCAC	T8538
TEP323-R	ACAGCCTCCAACGACCAAAA
TEP339-F	CGGCAGATCTGGGCATTAGT	T9007
TEP339-R	AGTTCCTGGCTGACAAGTCG
TEP374-F	AGTCGAGCCACACTTGTGAAA	T10410
TEP374-R	TGCAAGGCGTAGCACATACA
TEP393-F	ACAGAAAGGGGCAATCCAGG	T11006
TEP393-R	TGCCAGCCGATACCCATAAC
TEP445-F	GTTGACGAGAGATGGCTCCC	T14242
TEP445-R	TTGAGGAAGGGCAGACGATG
TEP457-F	GAAGCAGAACCGCGCTAGTA	T15795
TEP457-R	TACGTCCGTCGCTGAACAAT
TEP503-F	TCACAGCAGAGCTTATCCGC	T19432
TEP503-R	TTTCATCGGATGTGCCGACT
TEP506-F	GTCAACCACCGCCTGAGTAA	T19606
TEP506-R	CTATAGAACACCGCGGGCAT
TEP514-F	CAACGAAGCCCAAGCACAAA	T20934
TEP514-R	TGCTATCCCCAGTGTCCAGA
TEP570-F	ATGATTGTCGGTGGCTGGTT	T26102
TEP570-R	ACGTGCACAATAACACGCTG
TEP576-F	TCCATGCTGCCTCATTCGAT	T26788
TEP576-R	CGTCCCACCGACAATAGACC
TEP580-F	TTGACTTAGGCTCCGCTTGG	T29749
TEP580-R	GGAATCTGCGGGACTCCAAA
TEP591-F	GGAGTTTTGGGATCTGGCGA	T30581
TEP591-R	CCCGAAGGACCCAGAACTTT
TEP603-F	GATTGAAGCGCGGTGGGATA	T32029
TEP603-R	AGGTGGTGGATCGCTAACAT
TEP604-F	TTGGTGAGTTCGTCCGCAAT	T32111
TEP604-R	GAAGGCAAACTGCCTCCCTA
TEP607-F	CTCCATTGGTGGGAGCCAAA	T32749
TEP607-R	AGCCCTTCCTAATCCACCGA
TEP614-F	TTCTTCGTGTCGGAAGCCAT	T33754
TEP614-R	AGGACCTCGAACTGGATGAGA
26102FA1	CGATAGAAGATAGCTTCAATCAACCCTTT	For Fhb7 homolog detection
26102CDS-R	CTACTTCACCTCGGCATACTTGTC
26102RT-F	GGACTTCCCTTGGATCCTGC	For Fhb7 homolog expression analysis
26102RT-R	ACCGACAATCATGTCCGCAT
26102Pro-F1	TCCGCATTTCCCTTGCAGAT	For amplifying promoter region
26102Pro-R	ACCGACAATCATGTCCGCAT
Actin-F	CAACGAGCTCCGTGTCGCA	For internal standard
Actin-R	GAGGAAGCGTGTATCCCTCATAG
